# Supplementary material for: A flavin-dependent monooxygenase catalyzes the initial step in cyanogenic glycoside synthesis in ferns
Source: Commun Biol. 2020 Sep 11;3:507. doi: 10.1038/s42003-020-01224-5 (PMC7486406; doi:10.1038/s42003-020-01224-5)
Supplement: Supplementary file 3 — Supplementary Data 1 [file 42003_2020_1224_MOESM3_ESM.txt]

>TRINITY_DN40244_c0_g1_selection
PAYAQNSEPSSEGLWSTPSEATVGPADKVIIVGAGPSGMATAVCLKKRGIPFVMIERAKC
IASLWKERTYDRLKMHLSKESCMLPFKPFRDDLPTFVTRDQFIEYLEEYAAEFKLEPRFN
ETVQKASYDEGSQTWHVHTTVVGPYAEGPRRKHMHSGRWLVVATGENAEIVMPDFPGMKD
FKGGYIHSSKYKNGCAYAGKKVLVVGSGNSGMEIALDLANCGADASIVVRSPVHILTREV
FGMSTFSVAMRLMKSLPLWLVDCFLVSYSRFALGDQEALGIQRPKVGPIEFKMKMGKTPV
LDVGTVQKIQSGQVKVKPAVERLTETGVRYSNGISENFDAVIFATGYKSTVNRWLKEGSF
FGADSLPRERVCGSNSWKGKNGLYVAGMCNKGILGGTTDAERIAQHLYTTHFEKQVEASS
CNL
>TRINITY_DN14703_c0_g1_selection
MPPCMADNLYAHMPHTAGVASCAPSMQASPADTVIIVGAGPSGMATAACLQKRGIQFIIL
ERAGCIASLWKERTYDRLKMHLSKEACRLPFLPFPESYPTFVTRNQFIEYLENYASKFNL
QPRFNETVQSASFDEASQLWHVQTTFVGPFAEGPRLKFMHSGRWLVVATGENAEMVMPSI
PGMNEFKGGYIHSSQYRNGEAYSGKKVLVVGSGNSGMEIALDLAMCGADASIVVRSPVHI
LTREVFGMSTFSVAMRLLNSLPVWLVDYILVSYSRLALGDTAAFGIQRPKIGPLELKSKM
GKTPVLDVGTLEKIQSGDIKVKPAVERLTKTGVRYSNGVSENFDAVIFATGYKSTVLRWL
KEKESFFGTNSLPRGRACGLHWKGKNGLYVAGMCNKGILGGTTDAERIAQHLHTTYFAKQ
VEKDLKAACPL
>TRINITY_DN33416_c0_g1_selection
MEDLASRTGKEVGIIGAGMTGLCACKHLTQHGFNPTVIEARDCIGGIWRRTSSITKLQTS
RDGYQYSDFLWPPGTPPNPHNEQVVDYLNSYAKHFHIKDRILFNCEVVEIQSCLTLADAT
TGLWGGNGGAFADANGDTKVWQVLVKRQKSQLDADEVEEEWLHFDFLVICVGRYGDCPKY
PAFPPGGGLDVFSGKVLHAMEYGMLDNEAARQLLSGKRVIVVGYMKSAIDITMEASNANQ
GIQGHPCHLIFRTTNWLFVNKKFFAKLVSLFCFTRFSELMNHKPGQGWFLNMLSVCLSPL
RWACSKITELYLLHHVPLRKYGLVPNHSFFEHASSCKLFVLPDDFFPRVEKSQILLHKTS
EWSFCKDGVILHDGTFLPADVVILGTGYDSHKKLLSLLPKQYAPSFLDPSGVIPLYRGSI
HPRIPHLAILGYQLMFSHLQSSEMSARWLAHLLMGRVSLPSVVDMEKNAQDWIKHVRSVS
PFRQQACLGAAGIWHSDGMCRDMGWNPWRKKSLLQEFFSPYSNMDYKDA
>TRINITY_DN16549_c0_g1_selection
TRMADVETLIVGGGVSGICLAVQLLKAGRRSFLVLEKSGELGGTWSANRYPGCACDVPSH
LYSFSFYPNPSWSKAYADRQEIHDYLKACAESHGILPHFRFHSLVRGAAWDASAALWRIA
VQDVVNSEASSISAKFLVRAIGALHVPKLPSITGMEQFAGPSFHSSAWDSSVDLHEKSVA
IIGTGASGIQIAPNIATIVKKLYICQRTPIWILPKLDISFSKQCKQFFKNFPFFMRLFSW
VIFLLQEIIVLAFLGGKRMRKYLETVAQKHMETSVEYVSVRQLLVPKYEMGCKRLSVSNT
FYPTLNRSNVELKARPILEMHKYGITFGTQSPGLNEDVNVDVIIYATGFHLYSQNFEITG
>TRINITY_DN17056_c0_g1_selection
MCVHSPVLTVASMPPCCQELRQRGTEASEHQDHQLTVIIIGAGPSGLATAACLQQHGIPY
KILERAQCIASLWKNHTYDRLHMHTAKNCCELPFMPLPDDYPNFLSRQQFIDYLEAYAQN
FHIEPIFNETVEQATYNHQEERWAVCTRSSHGCEATAIAKDGCELASGEKEQVCKHIKKY
TCKWLVVATGENAEAVLPHLPGLADFKGTVMHSSQYKNASQFENKRVLVVGAGNSGMEIA
LDLTNSGKTTATSIVVRSPLHILPREMFGLSTFSVAMTLCKILPVRFVDHILVTYSHLRF
GDTLLYGLRRPKIGPLELKNTMRKTPILDVGTLSKIHSGKITVKSAIESVTASGVRFVDN
STESYDALILATGYKSIVPHWLHDEDEFFTEQGLCSSASENWKGKKGLYAAGLSGQGLLR
AIMDARLIGNDIMHSYSLASSKSCPLQTYGPLFVSADACV
>TRINITY_DN22578_c0_g1_i1 
MAPNVPSAMYTTCLPERTALQEKLSGDRAALAARVCIVGAGVTGLCACKHLLQHGVESVV
LEMQTGLGGVWRNTFSSTKLQTPRDAFQYSDFLWPPGTPRLPSHAQVLDYLESYARKFQV
LERIVFNCRVLEVRRLDLEGPPPVSAFQKLPANAKWAVRVQQGSADLTQLDAEWLYFEYV
LVCVGHYGDIAKTPKFAVPSKGPQAFHGKVLHSLDYSKLDEAATKKLLTGKRVIVVGSRK
SALDAVMEASNSNRGEGESMCLFKFLFLQAIAKPRERKSIVISRTCFLTVKYLVVLNFDL
SRPM
>TRINITY_DN18302_c0_g1_ 
LQHGVESVVLEMQTGVGGVWRNTFSSTKLQTPRDAFQYSDFLWPPGTPRLPSHAQVLDYL
ESYARKFQVLERIVFNCRVLEVRRLDLEGPPPVSAFQKLPANAKWAVRVQQGSADLTQLD
AEWLYFEYVLVCVGHYGDIAKTPKFAVPSKGPQAFHGKVLHSLDYSKLDEAATKKLLTGK
RVIVVGSRKSALDAVMEASNSNRGPDGKPVTLLFRTPHWVIAHHFFYGIPMSYMTSRFSQ
LLVPQPGGGSTLHDIISAALSPLRWALSKALEFYLLSTLPLAEHGFVPNQNIFEEFKSCK
LTLLPEHFFDYVKEGHIKLQKTSTWCFSSNGVTLPNGDELEADVIILCTGYEGERKIKSL
LGTSFEDILQENDSSIPLYRGVLPPRIPNMAILGFQESYSNLFSAEMSARWVAYWIAGKI
ALPNKEIMEMEAYKWLRNTKPFMTINDKTCVNTTALQLADQMCRDMGWNSRRKKSLLQEI
FAPYGNMDYKDE
>TRINITY_DN11108_c0_g1_selection
MCVLFLPFSLSTMPSCREVPVPKRIKACEHVRAIIIGAGPSGLATAACLHQYGVPYIIIE
RAQCIASLWKNRTYDRLHMHTAKSCCELPFMPLPASKSNFLTRQQFVDYLEAYACKFHIE
PIFGEMVEQATYEHVTENWVVCTRGSHERDTMSASASRQTAPVSSQYACKWLVVATGENA
EAVLPHLPGLSNFKGTILHSSQYKNGLHFQNKKVLVVGAGNSGMEIALDLANSGSSTTSI
VVRSPLHVLPREMFGLSTFSLAMKLCKIFPVRFVDCFLVTYSLLRFGDTFLYGLRRPKIG
PLELKNTMGKTPILDVGTLAKIQSGIIKVKPAIECVTASGIRFVDSNIAESYDALVLATG
YKSTVSSWLHDEDKFFTEQGLCKSPSECWKGQKGLYVAGLSGKGLLRAMADARLIGNDIM
HNYTSKVL
>TRINITY_DN17974_c0_g3_selection
PLYAPKDRIGDWIEAYVRAMGLMYWNSTECMGAKFNEVEETWEVRVDKEGVEMVLHCKQL
VLACGMTGFPYVPSFKGAAEHFEGVQMHSSQYKGGHEWAGKQCVVVGANNSAHDICADLW
ECEAAGVTMIQRSPTHAIRYPAFAKAHEPFYCADAKYTTAEADLLFASFPYKIFPKMQVP
LYDKFAEDDKAFYEGLAQAGFMQTFGEDNSGIFPMYYRRGSGFYVDVGASELVIKGEVKL
KSNVQVEEITANSMLLTDGSHVEVDLIVYATGWTNMNAWAATLISQEVADKVGKCWGLGS
DTTKDPGPWEREIRNMWKPTHQPGLWFHGGGFQETRHFSLYLALQLKARMESIPTPVYGM
PKVHHRS
>TRINITY_DN16549_c0_g2_selection
TRMADVETLIVGGGVSGICLAVQLLKAGRRSFLVLEKSGELGGTWSANKYPGCACDVPSH
LYSFSFYPNPSWSKVYAERQEIHDYLKACAESHGILSHFRFHSLVRGAAWDVSAALWRIE
VQDVISAQASSISAKFLVRAIGALHVPKLPSIKGMEQFAGPSFHSSAWDSSVDLHEKVVA
IIGTGASAIQVAPNIATIVKKTLHMPTDTNVDSTKA
>TRINITY_DN22435_c0_g1_selection
IPHGLLAYRRASGLCSLQTAVPKPQVSTLRIANFPTMCRNTQSPPPISQLGSPSPPSPRV
CIVGAGMTGICACKYLLQHGIQPVVLEAQPGVGGVWRHTFESTKLQTPRDAYQFSDFLWP
PGTPDYPSHTDVMEYLHSYACKFNVMDCIRFNCKVVEIQRGLPVDGCDNPHDDGDGLQIC
KRSGWSVRIQGAPVDRETGHGDSKVDTEWLYFDFLILSIGRYGDIPKLPNYPPNKGPEVF
QGKVLHSMEYAMLDDCAARDLLKDKRVVVIGMMKSALDVAVEAADANQGLLLIRYKIQST
ACLF
>TRINITY_DN17974_c0_g1_selection
RLRRLGVPTIIVEKNKKAGDTWRQRYRSLCLHSPVWYCQFPYIPFPEDWPLYAPKDRIGD
WIEAYVRAMGLVYWTSTECKGAKFDEEEEMWEVRVEKEGVEMVLHCMQLVLATGMTGFPY
VPSFKGAEHFKGVQMHSSQYKGGQEWAGKQCVVVGSNNSSHDICADLWECEAACVTMLQR
SPTHVVRYPAFAENHEPYYCADAKYSTTEADLLEASYPYKVYPQTQIPQYKKFAERDKAF
YEALAQAGFMQTFGEDHSGLFSMYYRRGSGFYVDVGASELVINGEVKLKSKVEVEEITTN
SVVLSDGSQVKADLIVYATGWTNMNTWAATLISQEVADKVGKCWGLGSDTTNDPGPWERE
LRNMWKPTHQQGLWFHGGSFLETRHFSLYLALQLKARMEGIPTPVYGMPQVHHHS
>TRINITY_DN25397_c0_g2_i3_selection_(+1)
CLE*GTILK*THNIICRALSFTSLN*PCLP*EIRPRIHPPPHKRG*S*YRAMGNLTRARA
PPLIKGVKN*SVRQSPQLET*PDSGPAPTSSQSSTILQRVSSLITPCTYIL*MLLIVRAR
F*EKMATAEMMKVQSWLQSFDSALQGLDVEAAVDMFAEAECFWRDLVSFTWNIETAESRD
EIRTMLITTLQETKPRNWEILGGVEFLPDADLVHSFFTFETERGRGKGIVKLKGDKCWCL
LTTLQELKGFEEQSGPTREVGAVHGAIKGRKTWLEGRMEEIQELGKSMQPYCLIVGGGQG
GIALGARLRRLGVPTIIVEKNKRPGDSWRNRYKSLHVHTPVWYDHMPYIPYPEHWPEFAS
KDKIGDWLEAYTLAMELVYWTSTECKGARFDEAKQRWEVKVVRNEKEEIMLYPTHLVLAT
GISAVPNIPIFPGAQELFEGTQCHSSEFGGGDEWVGKQCVVIGSNNSAHDICAHLWESGA
GSVTMVQRSATHIFPSKNFMELIAPCFKGERKTSEGDLLLASCPYKLVASVHREVAKKVE
KENGELYKGLQEVGFMHTFGEDESGMIPLYLRRGSGYYMDVGAAKLVIGGEIKLKSRVQV
QAVKQKSVVLSDGSEVPADLIVYATGFVPIHQRAASILPHSVARSVGPCWGLGSNTSKDP
GPWQRELRNMWKPTRQPNLWFHGGGFHEARHYSLYLALQLKARFENIPTPTFRFPPLTPK
IIGPHGSSILGSSGMACNGNGDDKASNGYNDQGTNTKWS*CST*AFLLM*QMV*CWTPSS
MKAPITGAPVHRDICTQL*S*IFIGNLDA**FTSFT*KTHHG*IKVYNQVSIAQLARSSP
CKTKVVPSQLQLVSIL*VSFIGLCDCPTTTKLFSDGCFCLANSVV*VYY*FKVQAFKKIR
VYKC*LFDAIGEGLYKRFAPKI*VS
>TRINITY_DN17759_c0_g1_selection
NVKMAICSARAAAAWAEAAWTMEAGEKKETQRRQLSVAVIGAGAAGLVATHELRKEGHQV
VVFEQQSAGVGGVWRYSEQVDDGGTLVHSSMYLSLRTNLPREIMGFLDFPFLAKHHDCNR
DARRYPNHAEVLAYLKDFAFHFDILPSIRFGRRVTRVSIHNERLMVDGQSMHSQMDDHLQ
WSVVSEAETGSPDVTTNLFDAVVVCNGHYFQPKIPSISGIDKWPGKQLHSHNYRVPHPFV
DQVVVVIGISSSGSDISREVATVAKEVHLVGRTWDSSVDIKKPIGPLQNIVLHPMVKSAH
ENGELIFEDGSSVLADIILYCTG
>TRINITY_DN11861_c0_g1
GVPSLILEREDCIASLWRYRTYNRLRLHLAKQFCELPFMPFPASFPTFPTRGQFLDYLDE
YVRTFDIHPQFNECVQEATYCSGGLWKVESKGPLGVRTFIGRWLIVATGENAQPVRPDVP
GLESFNGKLCHSSEYKSGEDFCGKRVLVVGGGNSGLEMALDLVNHQAEVFMSLRSEVHVL
PMEMFGFSTFGVAMALLKVFSLQWTDRLLLLMSRLILGETSRLGFVRPRVGPMELKCKTG
KTPSLDRGTLSKIQEGCIKVLPEVQEFDLEGCSFVDHSPRMNFDAVVLATGYRSNVPSWL
KENELFSSEGFLNPESPSNWKGKNGLYSAGFARKGLLGVSMDALKIAEDISKCMPGVSMD
ALRIAEDISKCMPRML
>TRINITY_DN19972_c0_g2_selection
VLEREDCIASLWRYRTYNRLRLHIAKQSCELPYLPFPSSFPTFPTRDQFLDYLDEYARTF
HIHPQFNECVQEATYCPRDRLWRVESKGPHGVRTFVGRWLIAATGENAQPVWPDVPGLAS
FNGTVCHSSDYKSGEEFCGKRVLVVGGGNSGLEVALDLANHKAAVCLSVRSQVHVLPRDI
LGFSTFSVAMTLLKYFSLQWTDRLLLLMSRLILGETSQLGFPRPSVGPMEMKCKTGKTPS
LDVGTLSKIRDGCIEVLPEVQEFHCNGCSFMGLHSMDFDAVIFATGYKSNVPTWLKENEL
FSSEGLPNPASPNNWKGKNGLYSAGFARKGLSGVAMDAQKVAEDISKHYCEIFPSEGLPN
PESPNNWKGFQTPGHQTVGRASESQVTKLLEGQVWASESQVTKQLEGQGWASESQVIKQL
EGQEWSAGLAKKGFLGIFMDAYKDLPRWSIPR
>TRINITY_DN23022_c0_g1_selection
MGFSVLWKKLIGLGLVWAGVTMVVGVFALNVWNITIDAKALGSAEHCSHPPLKAFLIGSV
VASAMTISTCGFALPAVHVVFAILGHVWYQQAKTVCGDSAPLTLHTTVQSLVVLWTTAIC
NIITIMVFGFCPILTAAGI
>TRINITY_DN16639_c0_g1_selection
LPTYAKWAVRVQRSGSGATSRPSQLRQEEEWLYFEYLVLCVGHYGDIPKLPKFAPSEGPA
VFHGKVLHSLDYSKLGEASSKELLSGKRVIVIGSRKSALDAVMEASNSNRGFDGKPAILL
FRSPHWVIAHHYFYGVPMSYMTSRFSQLLVPQPGGGSSLHAAIATALSPLRWALSRALTY
YLLSTLPLEDHGFVPNDNVFEEFKSCKLTLLPDYFFDRVKEGHVKLQKASSWCFSNNGVT
LPNGEELEADVIIMCTGYEGEKKLNSLLGKGFDDLSQERDGSIPLYRGVLPPQIPNLAIL
GFQESYSIMFTTEMSARWTAHWITGKIALPITQKMEREAYKWLLNMKPFMTSNEKTCVNS
VALQLADQMCHDMGWNPKRKKNWYEELFAPYNNMDYKDIE
>TRINITY_DN16576_c0_g1_selection
MATSAEMMRVKSWLLGFDQALQMGDVDAVVQMFQEDECFWRDLVAFTWNIDTAESRDEIR
AMLNATLHETRPRTWDVDGDVEIHPGSNLVQCFVNFETQSGRGKGFLQLKGDKCWCLLTT
LQELKGYEEETGPTREVGAVHGAIKGRKTWLERKKEEMQELGRSKQPYCLIVGGGQGGIA
LGARLRRLGVPTIIIEKNKRAGDSWRHRYKSLCVHTPVWYDHMPYIPYPEHWPMFASKDK
IGDWLEAYTLAMELVYWASTECKAAQFDEAKQRWEVKVVRNESEEIMLYPTQLVLATGMS
GAPNIPSFPGAHDRFLGTQCHSSELRGGDEWAGKKCVVVGSNNSAHDICAHLWECGAESV
TMIQRSPTHIFPSASFVEAVAAIYVGKQSTAEGDLLLASGPYKLLPRYHKPVAERAAEEH
EGMYKGLEKVGFMHTFGDDGSGMIPLYLRRGSGYYIDVGATK
>TRINITY_DN14143_c0_g1
LILTITLCYSVLAPAILPFAIIYFGLGWLLMRNQALNVMVPSYESNGRMWPHMHARVLAA
LLVCQITMLGYFGVKVFAFVPLLILPIIATLVFAYLCRKFYYPSFSKPPLVAVSKEVKEV
PTTELIVEAFTPECLRSGSGDGSKMSDNVFSRVAPG
