# Supplementary material for: A flavin-dependent monooxygenase catalyzes the initial step in cyanogenic glycoside synthesis in ferns
Source: Commun Biol. 2020 Sep 11;3:507. doi: 10.1038/s42003-020-01224-5 (PMC7486406; doi:10.1038/s42003-020-01224-5)
Supplement: Supplementary file 4 — Supplementary Data 2 [file 42003_2020_1224_MOESM4_ESM.xlsx]

## Sheet: Ark1
Data S2 List of sequence IDs employed in building the phylogenetic tree.
TRINITY_DN40244_c0_g1
TRINITY_DN33416_c0_g1
TRINITY_DN22578_c0_g1_i1
TRINITY_DN22435_c0_g1
TRINITY_DN19972_c0_g2
TRINITY_DN18302_c0_g1
TRINITY_DN17759_c0_g1
TRINITY_DN17056_c0_g1
TRINITY_DN14703_c0_g1
TRINITY_DN11861_c0_g1
TRINITY_DN11108_c0_g1
Solyc09g091870.1 Org_Slycopersicum peptide: Solyc09g091870.1.1 (1 of 9) K11816 - indole-3-pyruvate monooxygenase (YUCCA) (PAC:36132166)
Solyc09g091720.1 Org_Slycopersicum peptide: Solyc09g091720.1.1 (1 of 9) K11816 - indole-3-pyruvate monooxygenase (YUCCA) (PAC:36132067)
Solyc09g091090.1 Org_Slycopersicum peptide: Solyc09g091090.1.1 (1 of 3) PTHR23023:SF141 - INDOLE-3-PYRUVATE MONOOXYGENASE YUCCA3-RELATED (PAC:36131280)
Solyc09g074430.2 Org_Slycopersicum peptide: Solyc09g074430.2.1 (1 of 1) PTHR23023//PTHR23023:SF142 - DIMETHYLANILINE MONOOXYGENASE // SUBFAMILY NOT NAMED (PAC:36131502)
Solyc09g064160.2 Org_Slycopersicum peptide: Solyc09g064160.2.1 (1 of 3) PTHR23023:SF141 - INDOLE-3-PYRUVATE MONOOXYGENASE YUCCA3-RELATED (PAC:36132998)
Solyc08g068160.1 Org_Slycopersicum peptide: Solyc08g068160.1.1 (1 of 2) PTHR23023:SF37 - INDOLE-3-PYRUVATE MONOOXYGENASE YUCCA2-RELATED (PAC:36150652)
Solyc07g042430.1 Org_Slycopersicum peptide: Solyc07g042430.1.1 (1 of 1) PTHR23023:SF143 - FLAVIN-CONTAINING MONOOXYGENASE 1-RELATED (PAC:36161483)
Solyc07g007290.1 Org_Slycopersicum peptide: Solyc07g007290.1.1 (1 of 1) PTHR23023//PTHR23023:SF126 - DIMETHYLANILINE MONOOXYGENASE // SUBFAMILY NOT NAMED (PAC:36161453)
Solyc06g083700.2 Org_Slycopersicum peptide: Solyc06g083700.2.1 (1 of 1) PTHR23023:SF83 - INDOLE-3-PYRUVATE MONOOXYGENASE YUCCA5-RELATED (PAC:36130293)
Solyc06g065630.2 Org_Slycopersicum peptide: Solyc06g065630.2.1 (1 of 2) PTHR23023:SF37 - INDOLE-3-PYRUVATE MONOOXYGENASE YUCCA2-RELATED (PAC:36131057)
Solyc06g060610.2 Org_Slycopersicum peptide: Solyc06g060610.2.1 (1 of 5) PTHR23023:SF94 - FLAVIN-CONTAINING MONOOXYGENASE FMO GS-OX-LIKE 1-RELATED (PAC:36129803)
Solyc06g008050.2 Org_Slycopersicum peptide: Solyc06g008050.2.1 (1 of 3) PTHR23023:SF141 - INDOLE-3-PYRUVATE MONOOXYGENASE YUCCA3-RELATED (PAC:36129028)
Solyc05g050920.2 Org_Slycopersicum peptide: Solyc05g050920.2.1 (1 of 5) PTHR23023:SF94 - FLAVIN-CONTAINING MONOOXYGENASE FMO GS-OX-LIKE 1-RELATED (PAC:36144873)
Solyc05g050910.2 Org_Slycopersicum peptide: Solyc05g050910.2.1 (1 of 5) PTHR23023:SF94 - FLAVIN-CONTAINING MONOOXYGENASE FMO GS-OX-LIKE 1-RELATED (PAC:36144892)
Solyc03g115560.2 Org_Slycopersicum peptide: Solyc03g115560.2.1 (1 of 1) PTHR23023:SF86 - FLAVIN-CONTAINING MONOOXYGENASE FMO GS-OX-LIKE 8-RELATED (PAC:36136881)
Solyc01g112140.2 Org_Slycopersicum peptide: Solyc01g112140.2.1 (1 of 4) K00485 - dimethylaniline monooxygenase (N-oxide forming) (FMO) (PAC:36138819)
Solyc01g112100.2 Org_Slycopersicum peptide: Solyc01g112100.2.1 (1 of 4) K00485 - dimethylaniline monooxygenase (N-oxide forming) (FMO) (PAC:36138802)
Sobic.010G111900 Org_Sbicolor peptide: Sobic.010G111900.1.p (PAC:37912265)
Sobic.008G154300 Org_Sbicolor peptide: Sobic.008G154300.2.p (1 of 2) PTHR23023//PTHR23023:SF153 - DIMETHYLANILINE MONOOXYGENASE // SUBFAMILY NOT NAMED (PAC:37927384)
Sobic.008G110700 Org_Sbicolor peptide: Sobic.008G110700.1.p (PAC:37928592)
Sobic.008G064100 Org_Sbicolor peptide: Sobic.008G064100.2.p (1 of 1) PTHR23023//PTHR23023:SF142 - DIMETHYLANILINE MONOOXYGENASE // SUBFAMILY NOT NAMED (PAC:37926355)
Sobic.007G163200 Org_Sbicolor peptide: Sobic.007G163200.1.p (PAC:37935968)
Sobic.006G021000 Org_Sbicolor peptide: Sobic.006G021000.1.p (PAC:37948514)
Sobic.006G012200 Org_Sbicolor peptide: Sobic.006G012200.1.p (PAC:37946899)
Sobic.005G104700 Org_Sbicolor peptide: Sobic.005G104700.1.p (PAC:37925427)
Sobic.005G104600 Org_Sbicolor peptide: Sobic.005G104600.1.p (PAC:37922807)
Sobic.003G286500 Org_Sbicolor peptide: Sobic.003G286500.1.p (PAC:37918013)
Sobic.003G236900 Org_Sbicolor peptide: Sobic.003G236900.3.p (1 of 2) PTHR23023:SF37 - INDOLE-3-PYRUVATE MONOOXYGENASE YUCCA2-RELATED (PAC:37917508)
Sobic.003G128700 Org_Sbicolor peptide: Sobic.003G128700.1.p (PAC:37914973)
Sobic.003G012400 Org_Sbicolor peptide: Sobic.003G012400.1.p (PAC:37914586)
Sobic.002G287100 Org_Sbicolor peptide: Sobic.002G287100.1.p (PAC:37952359)
Sobic.002G287000 Org_Sbicolor peptide: Sobic.002G287000.1.p (PAC:37955332)
Sobic.002G120300 Org_Sbicolor peptide: Sobic.002G120300.1.p (1 of 2) PTHR23023//PTHR23023:SF145 - DIMETHYLANILINE MONOOXYGENASE // SUBFAMILY NOT NAMED (PAC:37953634)
Sobic.002G051400 Org_Sbicolor peptide: Sobic.002G051400.1.p (PAC:37954691)
Sobic.002G051300 Org_Sbicolor peptide: Sobic.002G051300.1.p (PAC:37951926)
Sobic.002G008400 Org_Sbicolor peptide: Sobic.002G008400.1.p (PAC:37951903)
Sobic.002G008200 Org_Sbicolor peptide: Sobic.002G008200.1.p (PAC:37950160)
Sobic.001G495850 Org_Sbicolor peptide: Sobic.001G495850.1.p (1 of 1) PTHR23023//PTHR23023:SF129 - DIMETHYLANILINE MONOOXYGENASE // SUBFAMILY NOT NAMED (PAC:37938731)
Sobic.001G482000 Org_Sbicolor peptide: Sobic.001G482000.1.p (PAC:37939062)
Sobic.001G303200 Org_Sbicolor peptide: Sobic.001G303200.1.p (PAC:37942202)
Sobic.001G302732 Org_Sbicolor peptide: Sobic.001G302732.1.p (1 of 4) PTHR23023//PTHR23023:SF138 - DIMETHYLANILINE MONOOXYGENASE // SUBFAMILY NOT NAMED (PAC:37937574)
Sobic.001G302666 Org_Sbicolor peptide: Sobic.001G302666.1.p (1 of 4) PTHR23023//PTHR23023:SF138 - DIMETHYLANILINE MONOOXYGENASE // SUBFAMILY NOT NAMED (PAC:37939703)
Sobic.001G302500 Org_Sbicolor peptide: Sobic.001G302500.1.p (PAC:37939449)
Sobic.001G302400 Org_Sbicolor peptide: Sobic.001G302400.1.p (PAC:37940699)
Potri.018G119900 Org_Ptrichocarpa peptide: Potri.018G119900.1 (1 of 8) 1.14.13.8 - Flavin-containing monooxygenase / Zieglers enzyme (PAC:27009206)
Potri.018G115800 Org_Ptrichocarpa peptide: Potri.018G115800.1 (1 of 8) 1.14.13.8 - Flavin-containing monooxygenase / Zieglers enzyme (PAC:27009629)
Potri.018G036800 Org_Ptrichocarpa peptide: Potri.018G036800.1 (1 of 4) PTHR23023:SF37 - INDOLE-3-PYRUVATE MONOOXYGENASE YUCCA2-RELATED (PAC:27008824)
Potri.018G033200 Org_Ptrichocarpa peptide: Potri.018G033200.1 (1 of 4) PTHR23023:SF37 - INDOLE-3-PYRUVATE MONOOXYGENASE YUCCA2-RELATED (PAC:27009097)
Potri.016G003300 Org_Ptrichocarpa peptide: Potri.016G003300.1 (1 of 3) PTHR23023:SF121 - INDOLE-3-PYRUVATE MONOOXYGENASE YUCCA11-RELATED (PAC:27012344)
Potri.013G019900 Org_Ptrichocarpa peptide: Potri.013G019900.1 flavin-containing monooxygenase family protein FMO family protein similar to low similarity to FMO2 from Homo sapiens (SP|Q99518) co-ort)
Potri.012G067500 Org_Ptrichocarpa peptide: Potri.012G067500.1 (1 of 2) PTHR23023:SF86 - FLAVIN-CONTAINING MONOOXYGENASE FMO GS-OX-LIKE 8-RELATED (PAC:27050059)
Potri.010G062400 Org_Ptrichocarpa peptide: Potri.010G062400.1 similar to flavin-containing monooxygenase putative similar to FMO putative similar to flavin-containing monooxygenase YUCCA3 (Arabidopsi)
Potri.009G143500 Org_Ptrichocarpa peptide: Potri.009G143500.1 (1 of 1) PTHR23023//PTHR23023:SF98 - DIMETHYLANILINE MONOOXYGENASE // SUBFAMILY NOT NAMED (PAC:26988477)
Potri.008G174600 Org_Ptrichocarpa peptide: Potri.008G174600.1 similar to flavin-containing monooxygenase putative similar to FMO putative similar to flavin-containing monooxygenase YUCCA3 (Arabidopsi)
Potri.007G028200 Org_Ptrichocarpa peptide: Potri.007G028200.1 (1 of 1) PTHR23023//PTHR23023:SF146 - DIMETHYLANILINE MONOOXYGENASE // SUBFAMILY NOT NAMED (PAC:27015601)
Potri.006G248200 Org_Ptrichocarpa peptide: Potri.006G248200.1 similar to YUCCA co-ortholog (2of2) of At4g32540 (PAC:27008073)
Potri.006G243400 Org_Ptrichocarpa peptide: Potri.006G243400.1 similar to flavin-containing monooxygenase similar to FMO (YUCCA2) similar to gi:16555354 co-ortholog (1of2) of At5g25620 At4g13260 (PA)
Potri.006G137600 Org_Ptrichocarpa peptide: Potri.006G137600.1 flavin-containing monooxygenase family protein FMO family protein similar to low similarity to SP|P31513 Dimethylaniline monooxygenase (N)
Potri.006G060300 Org_Ptrichocarpa peptide: Potri.006G060300.1 (1 of 8) 1.14.13.8 - Flavin-containing monooxygenase / Zieglers enzyme (PAC:27005433)
Potri.006G060200 Org_Ptrichocarpa peptide: Potri.006G060200.1 (1 of 8) 1.14.13.8 - Flavin-containing monooxygenase / Zieglers enzyme (PAC:27006467)
Potri.005G250600 Org_Ptrichocarpa peptide: Potri.005G250600.1 (1 of 1) PTHR23023//PTHR23023:SF96 - DIMETHYLANILINE MONOOXYGENASE // SUBFAMILY NOT NAMED (PAC:27030049)
Potri.005G186100 Org_Ptrichocarpa peptide: Potri.005G186100.1 flavin-containing monooxygenase family protein FMO family protein similar to flavin-containing monooxygenases YUCCA (gi:16555352) similar)
Potri.005G111800 Org_Ptrichocarpa peptide: Potri.005G111800.1 (1 of 3) PTHR23023:SF121 - INDOLE-3-PYRUVATE MONOOXYGENASE YUCCA11-RELATED (PAC:27029872)
Potri.002G254200 Org_Ptrichocarpa peptide: Potri.002G254200.1 flavin-containing monooxygenase family protein FMO family protein similar to flavin-containing monooxygenases YUCCA (gi:16555352) similar)
Potri.002G207400 Org_Ptrichocarpa peptide: Potri.002G207400.1 (1 of 1) PTHR23023//PTHR23023:SF142 - DIMETHYLANILINE MONOOXYGENASE // SUBFAMILY NOT NAMED (PAC:27024209)
Potri.001G335900 Org_Ptrichocarpa peptide: Potri.001G335900.1 (1 of 1) PTHR23023//PTHR23023:SF128 - DIMETHYLANILINE MONOOXYGENASE // SUBFAMILY NOT NAMED (PAC:27044496)
Potri.001G121000 Org_Ptrichocarpa peptide: Potri.001G121000.1 flavin-containing monooxygenase family protein FMO family protein similar to low similarity to FMO2 from Homo sapiens (SP|Q99518) co-ort)
orange1.1g044575m.g Org_Csinensis peptide: orange1.1g044575m (1 of 1) PTHR23023:SF86 - FLAVIN-CONTAINING MONOOXYGENASE FMO GS-OX-LIKE 8-RELATED (PAC:18134916)
orange1.1g041145m.g Org_Csinensis peptide: orange1.1g041145m (1 of 1) PTHR23023//PTHR23023:SF128 - DIMETHYLANILINE MONOOXYGENASE // SUBFAMILY NOT NAMED (PAC:18125922)
orange1.1g039923m.g Org_Csinensis peptide: orange1.1g039923m (1 of 1) PTHR23023//PTHR23023:SF146 - DIMETHYLANILINE MONOOXYGENASE // SUBFAMILY NOT NAMED (PAC:18125071)
orange1.1g037065m.g Org_Csinensis peptide: orange1.1g037065m (1 of 2) PTHR23023:SF37 - INDOLE-3-PYRUVATE MONOOXYGENASE YUCCA2-RELATED (PAC:18096518)
orange1.1g035902m.g Org_Csinensis peptide: orange1.1g035902m (1 of 1) PTHR23023:SF121 - INDOLE-3-PYRUVATE MONOOXYGENASE YUCCA11-RELATED (PAC:18091715)
orange1.1g016069m.g Org_Csinensis peptide: orange1.1g016069m (1 of 2) PTHR23023//PTHR23023:SF142 - DIMETHYLANILINE MONOOXYGENASE // SUBFAMILY NOT NAMED (PAC:18135777)
orange1.1g014522m.g Org_Csinensis peptide: orange1.1g014522m (1 of 1) PTHR23023:SF83 - INDOLE-3-PYRUVATE MONOOXYGENASE YUCCA5-RELATED (PAC:18131728)
orange1.1g013943m.g Org_Csinensis peptide: orange1.1g013943m (1 of 2) PTHR23023:SF37 - INDOLE-3-PYRUVATE MONOOXYGENASE YUCCA2-RELATED (PAC:18097066)
orange1.1g013435m.g Org_Csinensis peptide: orange1.1g013435m (1 of 1) PTHR23023//PTHR23023:SF108 - DIMETHYLANILINE MONOOXYGENASE // SUBFAMILY NOT NAMED (PAC:18104965)
orange1.1g013303m.g Org_Csinensis peptide: orange1.1g013303m (1 of 1) PF00743//PF13738 - Flavin-binding monooxygenase-like (FMO-like) // Pyridine nucleotide-disulphide oxidoreductase (Pyr_redox_3) (P)
orange1.1g010421m.g Org_Csinensis peptide: orange1.1g010421m (1 of 1) PTHR23023:SF143 - FLAVIN-CONTAINING MONOOXYGENASE 1-RELATED (PAC:18125620)
orange1.1g009917m.g Org_Csinensis peptide: orange1.1g014821m (1 of 1) PTHR23023//PTHR23023:SF98 - DIMETHYLANILINE MONOOXYGENASE // SUBFAMILY NOT NAMED (PAC:18099213)
orange1.1g009917m.g Org_Csinensis peptide: orange1.1g009917m (1 of 1) PTHR23023//PTHR23023:SF98 - DIMETHYLANILINE MONOOXYGENASE // SUBFAMILY NOT NAMED (PAC:18099212)
orange1.1g009897m.g Org_Csinensis peptide: orange1.1g009897m (1 of 1) PTHR23023//PTHR23023:SF96 - DIMETHYLANILINE MONOOXYGENASE // SUBFAMILY NOT NAMED (PAC:18092476)
MDP0000869086 Org_Mdomestica peptide: MDP0000869086 (1 of 7) PTHR23023:SF86 - FLAVIN-CONTAINING MONOOXYGENASE FMO GS-OX-LIKE 8-RELATED (PAC:22644121)
MDP0000582079 Org_Mdomestica peptide: MDP0000582079 (1 of 10) K11816 - indole-3-pyruvate monooxygenase (YUCCA) (PAC:22634000)
MDP0000399642 Org_Mdomestica peptide: MDP0000399642 (1 of 11) K00485 - dimethylaniline monooxygenase (N-oxide forming) (FMO) (PAC:22674547)
MDP0000320804 Org_Mdomestica peptide: MDP0000320804 (1 of 11) K00485 - dimethylaniline monooxygenase (N-oxide forming) (FMO) (PAC:22671446)
MDP0000317524 Org_Mdomestica peptide: MDP0000317524 (1 of 7) PTHR23023:SF86 - FLAVIN-CONTAINING MONOOXYGENASE FMO GS-OX-LIKE 8-RELATED (PAC:22631851)
MDP0000295839 Org_Mdomestica peptide: MDP0000295839 (1 of 10) K11816 - indole-3-pyruvate monooxygenase (YUCCA) (PAC:22658517)
MDP0000262982 Org_Mdomestica peptide: MDP0000262982 (1 of 2) PTHR23023:SF83 - INDOLE-3-PYRUVATE MONOOXYGENASE YUCCA5-RELATED (PAC:22620906)
MDP0000245245 Org_Mdomestica peptide: MDP0000245245 (1 of 11) K00485 - dimethylaniline monooxygenase (N-oxide forming) (FMO) (PAC:22671727)
MDP0000233995 Org_Mdomestica peptide: MDP0000233995 (1 of 10) K11816 - indole-3-pyruvate monooxygenase (YUCCA) (PAC:22662680)
MDP0000227773 Org_Mdomestica peptide: MDP0000227773 (1 of 7) PTHR23023:SF86 - FLAVIN-CONTAINING MONOOXYGENASE FMO GS-OX-LIKE 8-RELATED (PAC:22639029)
MDP0000222306 Org_Mdomestica peptide: MDP0000222306 (1 of 4) PTHR23023:SF143 - FLAVIN-CONTAINING MONOOXYGENASE 1-RELATED (PAC:22645946)
MDP0000220943 Org_Mdomestica peptide: MDP0000220943 (1 of 4) PTHR23023//PTHR23023:SF128 - DIMETHYLANILINE MONOOXYGENASE // SUBFAMILY NOT NAMED (PAC:22675739)
MDP0000219521 Org_Mdomestica peptide: MDP0000219521 (1 of 4) PTHR23023:SF143 - FLAVIN-CONTAINING MONOOXYGENASE 1-RELATED (PAC:22657613)
MDP0000215521 Org_Mdomestica peptide: MDP0000215521 (1 of 4) PTHR23023//PTHR23023:SF128 - DIMETHYLANILINE MONOOXYGENASE // SUBFAMILY NOT NAMED (PAC:22667208)
MDP0000209681 Org_Mdomestica peptide: MDP0000209681 (1 of 10) K11816 - indole-3-pyruvate monooxygenase (YUCCA) (PAC:22642739)
MDP0000208233 Org_Mdomestica peptide: MDP0000208233 (1 of 4) PTHR23023//PTHR23023:SF142 - DIMETHYLANILINE MONOOXYGENASE // SUBFAMILY NOT NAMED (PAC:22624841)
MDP0000169201 Org_Mdomestica peptide: MDP0000169201 (1 of 11) K00485 - dimethylaniline monooxygenase (N-oxide forming) (FMO) (PAC:22625917)
MDP0000167343 Org_Mdomestica peptide: MDP0000167343 (1 of 4) PTHR23023:SF143 - FLAVIN-CONTAINING MONOOXYGENASE 1-RELATED (PAC:22638473)
MDP0000160099 Org_Mdomestica peptide: MDP0000160099 (1 of 7) PTHR23023:SF86 - FLAVIN-CONTAINING MONOOXYGENASE FMO GS-OX-LIKE 8-RELATED (PAC:22658087)
MDP0000138851 Org_Mdomestica peptide: MDP0000138851 (1 of 4) PTHR23023//PTHR23023:SF142 - DIMETHYLANILINE MONOOXYGENASE // SUBFAMILY NOT NAMED (PAC:22674897)
MDP0000134271 Org_Mdomestica peptide: MDP0000134271 (1 of 4) PTHR23023//PTHR23023:SF128 - DIMETHYLANILINE MONOOXYGENASE // SUBFAMILY NOT NAMED (PAC:22620865)
MDP0000123987 Org_Mdomestica peptide: MDP0000123987 (1 of 11) K00485 - dimethylaniline monooxygenase (N-oxide forming) (FMO) (PAC:22662898)
LOC_Os12g32750 Org_Osativa peptide: LOC_Os12g32750.1 flavin monooxygenase putative expressed (PAC:33150669)
LOC_Os12g08780 Org_Osativa peptide: LOC_Os12g08780.1 flavin monooxygenase putative expressed (PAC:33151834)
LOC_Os11g10170 Org_Osativa peptide: LOC_Os11g10170.1 flavin monooxygenase putative expressed (PAC:33163515)
LOC_Os11g10140 Org_Osativa peptide: LOC_Os11g10140.1 flavin monooxygenase putative expressed (PAC:33163562)
LOC_Os10g40570 Org_Osativa peptide: LOC_Os10g40570.1 flavin-containing monooxygenase family protein putative expressed (PAC:33098720)
LOC_Os09g37690 Org_Osativa peptide: LOC_Os09g37690.1 flavin-containing monooxygenase family protein putative expressed (PAC:33143011)
LOC_Os09g37650 Org_Osativa peptide: LOC_Os09g37650.1 flavin-containing monooxygenase family protein putative expressed (PAC:33143269)
LOC_Os09g37620 Org_Osativa peptide: LOC_Os09g37620.1 flavin-containing monooxygenase family protein putative expressed (PAC:33143523)
LOC_Os07g25540 Org_Osativa peptide: LOC_Os07g25540.1 flavin monooxygenase putative expressed (PAC:33118509)
LOC_Os07g02140 Org_Osativa peptide: LOC_Os07g02140.1 flavin-containing monooxygenase family protein putative expressed (PAC:33117151)
LOC_Os07g02130 Org_Osativa peptide: LOC_Os07g02130.1 flavin-containing monooxygenase family protein putative expressed (PAC:33114423)
LOC_Os07g02120 Org_Osativa peptide: LOC_Os07g02120.1 flavin-containing monooxygenase family protein putative expressed (PAC:33115901)
LOC_Os07g02100 Org_Osativa peptide: LOC_Os07g02100.1 flavin-containing monooxygenase family protein putative expressed (PAC:33114736)
LOC_Os06g33720 Org_Osativa peptide: LOC_Os06g33720.1 flavin-containing monooxygenase family protein putative expressed (PAC:33145655)
LOC_Os06g10170 Org_Osativa peptide: LOC_Os06g10170.1 flavin-containing monooxygenase family protein putative expressed (PAC:33148992)
LOC_Os05g45240 Org_Osativa peptide: LOC_Os05g45240.1 flavin monooxygenase putative expressed (PAC:33157372)
LOC_Os04g14710 Org_Osativa peptide: LOC_Os04g14710.1 flavin-containing monooxygenase family protein putative expressed (PAC:33107899)
LOC_Os04g14690 Org_Osativa peptide: LOC_Os04g14690.1 flavin-containing monooxygenase family protein putative expressed (PAC:33108194)
LOC_Os04g03980 Org_Osativa peptide: LOC_Os04g03980.1 flavin monooxygenase putative expressed (PAC:33108404)
LOC_Os03g08410 Org_Osativa peptide: LOC_Os03g08410.1 flavin-containing monooxygenase family protein putative expressed (PAC:33129228)
LOC_Os03g06654 Org_Osativa peptide: LOC_Os03g06654.2 flavin monooxygenase putative expressed (PAC:33133376)
LOC_Os03g06654 Org_Osativa peptide: LOC_Os03g06654.1 flavin monooxygenase putative expressed (PAC:33133375)
LOC_Os02g37010 Org_Osativa peptide: LOC_Os02g37010.1 flavin-containing monooxygenase family protein putative expressed (PAC:33135645)
LOC_Os02g17230 Org_Osativa peptide: LOC_Os02g17230.1 flavin monooxygenase putative expressed (PAC:33134811)
LOC_Os01g53200 Org_Osativa peptide: LOC_Os01g53200.1 flavin monooxygenase putative expressed (PAC:33121868)
LOC_Os01g45760 Org_Osativa peptide: LOC_Os01g45760.2 YUC4 putative expressed (PAC:33120348)
LOC_Os01g45760 Org_Osativa peptide: LOC_Os01g45760.1 YUC4 putative expressed (PAC:33120347)
LOC_Os01g27050 Org_Osativa peptide: LOC_Os01g27050.1 flavin-containing monooxygenase family protein putative expressed (PAC:33124854)
LOC_Os01g16750 Org_Osativa peptide: LOC_Os01g16750.1 flavin monooxygenase putative expressed (PAC:33126794)
LOC_Os01g16714 Org_Osativa peptide: LOC_Os01g16714.1 flavin monooxygenase putative expressed (PAC:33119676)
LOC_Os01g12490 Org_Osativa peptide: LOC_Os01g12490.1 flavin monooxygenase putative expressed (PAC:33121678)
lcl|MA_70477g0010_high_confidence
lcl|MA_58284g0010_high_confidence
lcl|MA_218308g0010_high_confidence
lcl|MA_215174g0010_high_confidence
gnl|onekp|UEVI_scaffold_2059353_Fokienia_hodginsii
gnl|onekp|UEVI_scaffold_2013249_Fokienia_hodginsii(3)
gnl|onekp|UEVI_scaffold_2013248_Fokienia_hodginsii
gnl|onekp|UEVI_scaffold_2005193_Fokienia_hodginsii(3)
AT5G61290 Org_Athaliana peptide: AT5G61290.1 Flavin-binding monooxygenase family protein (PAC:19673203)
AT5G45180 Org_Athaliana peptide: AT5G45180.1 Flavin-binding monooxygenase family protein (PAC:19669949)
AT5G43890 Org_Athaliana peptide: AT5G43890.1 Flavin-binding monooxygenase family protein (PAC:19667055)
AT5G25620 Org_Athaliana peptide: AT5G25620.1 Flavin-binding monooxygenase family protein (PAC:19672111)
AT5G11320 Org_Athaliana peptide: AT5G11320.1 Flavin-binding monooxygenase family protein (PAC:19665818)
AT5G07800 Org_Athaliana peptide: AT5G07800.1 Flavin-binding monooxygenase family protein (PAC:19673281)
AT4G32540 Org_Athaliana peptide: AT4G32540.1 Flavin-binding monooxygenase family protein (PAC:19645242)
AT4G28720 Org_Athaliana peptide: AT4G28720.1 Flavin-binding monooxygenase family protein (PAC:19645923)
AT4G13260 Org_Athaliana peptide: AT4G13260.1 Flavin-binding monooxygenase family protein (PAC:19648111)
AT2G33230 Org_Athaliana peptide: AT2G33230.1 YUCCA 7 (PAC:19643189)
AT1G65860 Org_Athaliana peptide: AT1G65860.1 flavin-monooxygenase glucosinolate S-oxygenase 1 (PAC:19656840)
AT1G63370 Org_Athaliana peptide: AT1G63370.1 Flavin-binding monooxygenase family protein (PAC:19650646)
AT1G63340 Org_Athaliana peptide: AT1G63340.1 Flavin-containing monooxygenase family protein (PAC:19652873)
AT1G62620 Org_Athaliana peptide: AT1G62620.1 Flavin-binding monooxygenase family protein (PAC:19649772)
AT1G62600 Org_Athaliana peptide: AT1G62600.1 Flavin-binding monooxygenase family protein (PAC:19658148)
AT1G62580 Org_Athaliana peptide: AT1G62580.1 Flavin-binding monooxygenase family protein (PAC:19656788)
AT1G62570 Org_Athaliana peptide: AT1G62570.1 flavin-monooxygenase glucosinolate S-oxygenase 4 (PAC:19651537)
AT1G62560 Org_Athaliana peptide: AT1G62560.1 flavin-monooxygenase glucosinolate S-oxygenase 3 (PAC:19651373)
AT1G62540 Org_Athaliana peptide: AT1G62540.1 flavin-monooxygenase glucosinolate S-oxygenase 2 (PAC:19657966)
AT1G48910 Org_Athaliana peptide: AT1G48910.1 Flavin-containing monooxygenase family protein (PAC:19650348)
AT1G21430 Org_Athaliana peptide: AT1G21430.1 Flavin-binding monooxygenase family protein (PAC:19652923)
AT1G19250 Org_Athaliana peptide: AT1G19250.1 flavin-dependent monooxygenase 1 (PAC:19653259)
AT1G12200 Org_Athaliana peptide: AT1G12200.1 Flavin-binding monooxygenase family protein (PAC:19651062)
AT1G12160 Org_Athaliana peptide: AT1G12160.1 Flavin-binding monooxygenase family protein (PAC:19658073)
AT1G12140 Org_Athaliana peptide: AT1G12140.1 flavin-monooxygenase glucosinolate S-oxygenase 5 (PAC:19652961)
AT1G12130 Org_Athaliana peptide: AT1G12130.1 Flavin-binding monooxygenase family protein (PAC:19651576)
AT1G04610 Org_Athaliana peptide: AT1G04610.1 YUCCA 3 (PAC:19656339)
AT1G04180 Org_Athaliana peptide: AT1G04180.1 YUCCA 9 (PAC:19650032)
AB924383 AsFMO1 Allium sativum AsFMO1 S-allyl-L-cysteine S-oxygenase
80431 Org_Smoellendorffii peptide: 80431 (1 of 1) PTHR23023:SF37 - INDOLE-3-PYRUVATE MONOOXYGENASE YUCCA2-RELATED (PAC:15405270)
75206 Org_Smoellendorffii peptide: 75206 (1 of 3) K11816 - indole-3-pyruvate monooxygenase (YUCCA) (PAC:15411226)
64527 Org_Smoellendorffii peptide: 64527 (1 of 3) K11816 - indole-3-pyruvate monooxygenase (YUCCA) (PAC:15403312)
413958 Org_Smoellendorffii peptide: 413958 (1 of 3) PTHR23023:SF94 - FLAVIN-CONTAINING MONOOXYGENASE FMO GS-OX-LIKE 1-RELATED (PAC:15418336)
413950 Org_Smoellendorffii peptide: 413950 (1 of 3) PTHR23023:SF94 - FLAVIN-CONTAINING MONOOXYGENASE FMO GS-OX-LIKE 1-RELATED (PAC:15418320)
266739 Org_Smoellendorffii peptide: 266739 (1 of 1) 1.14.13.8 - Flavin-containing monooxygenase / Zieglers enzyme (PAC:15410651)
175034 Org_Smoellendorffii peptide: 175034 (1 of 3) PTHR23023:SF94 - FLAVIN-CONTAINING MONOOXYGENASE FMO GS-OX-LIKE 1-RELATED (PAC:15417568)
