# Supplementary material for: A flavin-dependent monooxygenase catalyzes the initial step in cyanogenic glycoside synthesis in ferns
Source: Commun Biol. 2020 Sep 11;3:507. doi: 10.1038/s42003-020-01224-5 (PMC7486406; doi:10.1038/s42003-020-01224-5)
Supplement: Supplementary file 5 — Supplementary Data 3 [file 42003_2020_1224_MOESM5_ESM.xlsx]

## Sheet: Expression of predicted FMO
	Expression of predicted FMO
	P. aureum
	Transcript	FH_mean	YF_mean
	Pa11108	147.385	54.713
	Pa11861	14.2754	154.587
	Pa14703	141.679	10.5217
	Pa16549	55.5685	8.41738
	Pa16549	107.03	12.6261
	Pa16549	9.50868	11.5739
	Pa17759	3.79076	21.3051
	Pa17974	175.911	79.9651
	Pa17974	77.9712	4.20869
	Pa20086	211.164	795.627
	Pa22435	0.926493	604.843
	Pa22578	923.605	15.8412
	Pa25397	583.515	321.228
	Pa27822	3.80347	4.20869
	P. aquilium
	Transcript	Top17_mean	Top3_mean
	Paq14134	2.27903	7.07561
	Paq16576	94.5799	134.437
	Paq16639	28.4879	77.8317
	Paq16639	3.41855	7.07561
	Paq17056	186.13	196.268
	Paq18302	67.3434	50.6924
	Paq18302	3.41855	4.42225
	Paq19972	91.1613	97.2896
	Paq23022	103.539	45.1425
	Paq24457	758.446	454.502
	Paq24685	1500.66	1138.29
	Paq29788	6.8371	0.442225
	Paq33416	272.344	94.6362
	Paq40244	19.3718	56.6048

## Sheet: P aureum Vicianin
species	tissue	mg/g
P.aureum	spores (from mature leaf)	0.0233187
P.aureum	"intermediate" leaf	0.769248
P.aureum	Stem from fiddlehead	1.33122
P.aureum	mature leaf minus spores	1.57488
P.aureum	Young leaf	1.99696
P.aureum	Tip of fiddlehead	5.00762

## Sheet: P. aquilinum Prunasin
individual	mg/g FW Prunasin
1	0.195085
2	0.280731
3	0.371498
4	0.406754
5	0.407176
6	0.415624
7	0.418547
8	0.419985
9	0.441929
10	0.442426
11	0.455435
12	0.465999
13	0.49242
14	0.524027
15	0.527282
16	0.527874
17	0.531591
18	0.533248
19	0.54087
20	0.550512
21	0.561196
22	0.576057
23	0.579683
24	0.639428
25	0.647615

## Sheet: E.coli assay FOS1
		sample	NOH-Phe	total OX
		1	0	26999
		1	5247	22700
		1	0	25737
		1	0	15332
		1	0	23742
		1	0	19296
		1	0	20553
		1	0	19543.5
		1	0	19986
		2	0	1477
		2	0	0
		2	0	3696
		2	0	0
		3	0	1852
		3	2538	4634
		3	2375	3786
		3	4230	2085
		4	0	0
		4	0	0
		4	0	0
		4	0	0
		5	0	0
		5	0	0
		5	0	0
		5	0	0
		6	0	0
		6	0	0
		6	0	0
		6	0	0

## Sheet: NOH in N. benthamiana
	Transient expression of FOS1 in Nicotiana benthamiana samples
		NOH-Phe
1	PaqFOS1	4359.2
2	PaqFOS1	857.136
3	PaqFOS1	478.076
4	PaFOS1	1127.73
5	PaFOS1	572.395
6	PaFOS1	950.573
7	p19 control	0
8	p19 control	0
9	p19 control	0

## Sheet: NOH in P.aureum samples
	P. aureum samples
		NOH-Phe	(E/Z)-phenylacetaldoxime
1	YOUNG PINNAE	0	58284
2	YOUNG PINNAE	0	7714
3	YOUNG PINNAE	0	229170
4	FIDDLE	1969707	248483
5	FIDDLE	1616310	294636
6	FIDDLE	1788091	345954
